# Supplementary material for: Diabetogenic diet-induced insulin resistance associates with lipid droplet proteins and adipose tissue secretome, but not with sexual dimorphic adipose tissue fat accumulation in wistar rats
Source: Biochem Biophys Rep. 2020 Oct 11;24:100831. doi: 10.1016/j.bbrep.2020.100831 (PMC7559855; doi:10.1016/j.bbrep.2020.100831)
Supplement: Multimedia component 1 [file mmc1.zip]

Archive with 5 entries (5 files):
- SDR-COI.pdf
- SMJ-COI.pdf
- RGR-COI.pdf
- AV-COI.pdf
- GC-COI.pdf
